# Supplementary material for: Kinetochore dynein is sufficient to biorient chromosomes and remodel the outer kinetochore
Source: Nat Commun. 2024 Oct 21;15:9085. doi: 10.1038/s41467-024-52964-5 (PMC11494143; doi:10.1038/s41467-024-52964-5)
Supplement: Supplementary file 11 — Source Data [file 41467_2024_52964_MOESM11_ESM.xlsx]

## Sheet: Figure 1d
Control	Time (s)	Width1 (um)	Width2 (um)	Width3 (um)	Width4 (um)	Width5 (um)	Width6 (um)	Width7 (um)	Width8 (um)		Blank Slate	Time (s)	Width1 (um)	Width2 (um)	Width3 (um)	Width4 (um)	Width5 (um)	Width6 (um)	Width7 (um)
n=8	3	8.938	8.284	7.194	8.066	9.592	8.502	7.63	7.194		n=7	3	8.502	7.63	8.502	6.976	8.284	7.848	7.63
	6	8.72	8.066	6.758	7.848	8.502	8.066	7.412	6.758			6	8.502	7.63	8.502	6.976	7.63	7.848	7.63
	9	8.502	8.066	6.976	8.066	8.284	8.066	7.194	6.758			9	8.284	8.066	8.284	6.758	7.63	8.066	7.63
	12	8.502	7.63	7.194	8.066	7.412	7.63	6.976	6.54			12	8.066	7.848	7.63	6.758	7.412	8.066	8.066
	15	8.72	7.848	7.412	8.066	6.322	7.194	6.54	6.54			15	7.848	7.63	7.63	6.758	7.412	8.066	7.848
	18	8.066	7.848	7.194	7.412	6.322	7.412	6.758	5.668			18	8.066	7.63	7.848	7.194	7.63	8.502	7.63
	21	7.194	7.63	6.976	7.412	6.104	8.938	6.976	5.45			21	8.502	7.848	7.412	7.63	7.63	8.284	7.63
	24	6.758	7.412	6.976	7.194	6.104	6.54	6.976	5.45			24	8.502	8.066	7.412	6.976	7.848	8.066	7.848
	27	5.668	7.194	7.194	7.63	6.104	5.886	7.194	4.796			27	8.502	8.502	7.63	6.758	7.412	8.284	8.066
	30	5.45	6.758	6.758	6.976	5.45	5.45	7.194	4.142			30	8.284	8.502	8.066	7.194	7.412	8.502	8.502
	33	5.45	6.322	7.194	5.886	5.45	4.578	6.976	3.706			33	8.066	8.284	8.502	6.976	7.194	8.502	8.502
	36	5.886	5.886	6.758	5.668	6.322	3.924	5.886	3.706			36	8.066	7.848	8.502	6.758	7.848	8.938	8.502
	39	5.014	5.886	6.322	5.45	6.104	3.706	4.796	4.578			39	8.066	6.758	8.284	6.976	7.63	8.72	7.848
	42	4.578	5.232	6.322	5.668	6.54	3.27	5.232	4.578			42	8.284	6.758	8.066	7.412	8.284	8.938	6.758
	45	5.014	5.014	6.104	5.232	6.54	3.27	5.668	4.142			45	8.502	6.758	8.066	7.63	8.066	8.72	6.758
	48	4.796	5.014	6.54	5.668	6.322	3.924	5.886	4.36			48	8.284	6.976	8.938	7.412	8.066	8.284	6.758
	51	3.924	4.578	5.886	5.45	5.886	3.27	5.45	4.578			51	8.066	7.412	8.066	6.758	7.848	8.502	6.976
	54	4.796	3.924	6.54	4.578	4.796	3.488	4.36	4.142			54	8.066	7.194	8.502	6.976	7.63	8.502	7.412
	57	4.578	4.36	6.758	4.578	4.142	4.36	4.36	4.578			57	8.066	7.412	8.502	6.758	7.63	8.284	7.194
	60	4.142	3.706	5.232	4.36	4.36	4.796	4.796	4.36			60	8.284	7.412	7.63	6.322	7.63	8.066	7.412
	63	4.142	4.142	4.578	5.014	4.36	4.142	4.142	3.924			63	8.284	7.412	7.63	6.54	7.63	8.066	7.412
	66	5.014	4.578	4.578	4.36	4.578	4.142	4.142	4.142			66	8.502	7.194	7.63	6.104	8.066	7.63	7.412
	69	4.578	4.578	3.706	3.924	4.578	5.014	3.488	5.232			69	8.502	7.194	7.848	6.54	8.502	8.284	7.194
	72	5.014	4.36	3.924	5.014	4.578	4.578	3.27	5.232			72	8.502	7.194	7.848	6.758	8.284	7.63	7.194
	75	5.232	4.36	4.578	5.45	3.706	3.706	3.706	5.014			75	8.284	7.194	7.848	6.322	8.066	7.848	7.194
	78	5.668	4.36	4.36	5.45	3.706	3.924	3.488	4.578			78	8.066	7.412	7.63	6.104	8.066	7.848	7.194
	81	6.104	5.232	4.142	4.36	3.924	3.488	3.052	3.924			81	7.848	7.194	6.758	6.758	8.284	8.066	7.412
	84	4.578	4.796	3.27	3.924	4.142	3.052	3.488	4.142			84	8.066	6.758	6.976	6.54	8.284	7.848	7.194
	87	3.924	5.014	3.052	3.27	3.924	2.616	3.488	3.924			87	8.284	7.194	7.194	6.758	8.066	7.848	6.758
	90	3.488	4.578	2.834	3.27	4.36	2.834	3.488	4.142			90	8.72	6.976	6.758	6.322	7.848	7.412	6.976
	93	5.232	3.706	3.706	3.052	3.488	3.706	3.27	4.142			93	8.72	6.54	6.54	6.104	7.848	7.412	6.976
	96	3.706	3.706	4.796	2.616	3.27	3.27	3.27	4.142			96	9.156	6.54	6.322	6.322	7.63	7.412	6.54
	99	3.488	3.924	4.578	2.616	3.488	3.052	3.488	3.924			99	9.592	6.54	6.54	6.322	7.63	7.412	6.54
	102	3.052	3.488	3.924	2.834	3.488	4.142	3.488	3.27			102	9.374	6.758	6.54	6.322	8.502	7.412	6.54
	105	2.616	3.706	3.924	2.18	3.488	3.27	3.27	3.052			105	9.156	6.758	6.322	6.104	8.502	7.412	6.758
	108	2.616	3.488	3.488	2.616	3.27	3.052	3.706	2.834			108	9.156	6.976	6.104	5.886	8.066	7.412	6.758
	111	2.616	3.488	3.27	2.398	3.27	3.052	3.27	3.052			111	8.72	6.976	6.322	5.886	8.284	7.412	6.976
	114	3.052	3.924	3.488	2.398	3.052	3.052	2.616	3.052			114	8.938	6.976	6.322	5.886	8.284	7.412	6.976
	117	3.052	3.706	4.142	2.18	2.616	3.27	2.834	2.834			117	8.72	6.976	6.322	5.668	8.284	7.63	6.976
	120	4.796	3.706	3.27	2.616	2.398	3.488	2.616	3.052			120	8.72	6.976	6.104	5.886	8.284	7.63	6.976
	123	3.27	2.834	3.27	2.398	2.398	2.834	2.616	2.616			123	8.938	6.976	6.322	5.886	7.63	7.412	6.976
	126	2.834	2.834	3.052	2.398	2.398	2.834	2.616	2.834			126	8.938	6.758	6.322	5.886	7.63	7.63	6.976
	129	2.834	2.616	2.834	2.398	2.616	3.488	2.398	2.834			129	8.502	6.976	6.322	5.668	7.848	7.848	6.758
	132	2.616	3.052	2.398	2.18	2.398	3.27	2.616	3.052			132	8.502	7.194	6.322	5.45	7.848	8.284	6.976
	135	3.052	2.616	2.834	2.616	2.398	2.834	2.398	3.27			135	8.502	7.412	6.104	5.45	7.63	8.066	7.194
	138	3.488	2.616	2.616	2.834	1.962	2.834	2.398	3.27			138	8.72	7.412	7.194	5.45	7.848	8.066	7.412
	141	2.834	2.398	2.834	3.052	1.744	2.834	2.398	3.488			141	8.938	7.412	7.848	5.886	8.066	8.284	7.412
	144	3.488	2.398	2.616	2.834	1.744	2.616	2.398	3.488			144	8.938	7.194	7.412	5.886	8.284	8.502	7.412
	147	2.834	2.398	2.834	2.834	1.962	2.616	2.398	3.052			147	8.938	7.412	7.412	6.104	8.284	8.284	7.194
	150	2.616	2.398	2.834	2.398	1.962	2.18	2.616	3.052			150	8.72	7.412	7.412	6.104	8.284	8.284	7.412
	153	2.616	2.398	2.616	2.616	1.962	2.398	2.398	3.052			153	8.72	7.63	7.194	6.322	8.066	8.284	7.412
	156	2.834	2.18	2.398	2.18	1.962	2.398	2.616	2.834			156	8.72	7.848	7.412	6.322	8.066	8.284	7.63
	159	3.052	2.398	2.18	2.18	1.962	2.18	2.616	2.616			159	8.502	7.848	7.412	6.322	8.502	8.284	7.848
	162	2.834	2.18	2.18	2.18	1.962	2.398	2.398	2.616			162	8.502	7.848	7.194	6.322	8.502	8.066	7.848
	165	3.488	2.18	2.18	1.962	2.18	2.398	2.18	2.616			165	8.502	7.63	7.63	6.322	8.72	8.284	7.848
	168	2.834	2.398	1.962	1.962	1.962	2.18	2.18	2.616			168	8.502	7.848	7.412	6.322	8.72	8.502	7.63
	171	2.834	2.18	1.744	2.18	1.962	1.962	2.398	2.398			171	8.72	8.066	7.848	6.104	8.938	8.502	7.848
	174	2.616	1.962	1.962	2.18	1.962	2.18	2.398	2.18			174	8.502	7.848	7.848	6.322	9.156	8.284	8.066
	177	2.616	2.18	1.962	1.962	1.744	2.398	2.18	2.398			177	9.156	7.63	7.848	6.54	9.374	8.066	7.848
	180	2.398	2.18	1.962	1.962	1.962	2.398	1.962	2.398			180	8.938	7.63	8.284	6.976	9.156	8.066	7.63
	183	2.616	2.18	1.962	1.962	1.744	1.744	1.962	2.18			183	8.72	7.63	8.502	6.976	9.374	7.848	7.63
	186	2.616	2.18	2.18	1.962	1.962	1.962	1.962	1.962			186	8.72	7.63	8.502	6.758	9.374	8.066	7.63
	189	2.398	2.398	2.18	1.962	1.744	1.744	2.18	2.398			189	8.72	7.848	8.284	7.194	9.592	8.066	7.63
	192	2.18	1.962	2.18	1.962	1.962	1.962	2.18	2.398			192	8.502	8.284	8.284	6.976	9.374	8.066	7.848
	195	2.398	2.18	1.962	1.962	2.18	1.744	2.18	2.18			195	8.502	8.502	8.502	6.758	9.592	7.848	8.284
	198	2.18	1.962	2.18	1.962	2.18	1.744	2.18	2.398			198	8.502	8.284	8.72	6.976	9.374	8.066	8.502
	201	2.398	2.398	2.18	1.962	2.18	2.18	2.616	2.18			201	8.502	8.502	8.72	7.194	9.374	7.848	8.284
	204	2.616	2.398	2.398	2.616	2.616	2.398	3.052	2.398			204	8.502	8.284	8.938	7.194	9.81	8.066	8.502
	207	2.834	2.398	2.834	3.052	3.488	2.616	3.052	2.616			207	8.938	8.502	9.374	7.412	9.81	7.848	8.284
	210	3.27	2.616	3.488	3.488	3.924	2.834	3.706	3.27			210	8.938	8.066	8.284	7.412	9.81	7.848	8.502
	213	4.142	3.488	4.142	4.142	4.36	2.616	3.924	3.706			213	8.938	8.066	8.284	7.63	9.81	7.848	8.066
	216	6.758	3.488	4.36	4.36	5.014	2.18	4.796	4.142			216	8.502	8.284	8.502	7.412	9.592	8.066	8.066
	219	8.502	3.924	4.578	4.796	5.668	2.834	4.796	4.36			219	8.502	8.284	8.938	7.412	9.156	8.284	8.284
	222	9.374	4.796	5.014	5.45	6.104	3.27	5.232	4.578			222	8.284	8.284	8.938	7.194	8.938	8.502	8.284
	225	6.104	5.45	5.45	5.668	6.104	4.142	5.668	5.014			225	8.284	8.066	8.938	7.412	8.72	8.284	8.284
	228	9.81	6.322	6.104	5.886	6.322	4.796	5.886	5.232			228	8.502	8.284	9.156	7.63	8.72	8.066	8.066
	231	6.976	6.322	6.104	6.976	6.54	5.45	6.104	5.668			231	8.502	8.066	9.156	7.848	8.72	8.284	8.284

## Sheet: Figure 1e
Control	Angle1	Angle2	Angle3	Angle4	Angle5		Blank Slate	Angle1	Angle2	Angle3	Angle4
NEBD	41	56	28	52	58		NEBD	7	21	52	21
n=38	82	25	81	26	61		n=29	45	46	54	67
	72	58	78	24	33			37	40	81	68
	10	89	71	76	12			42	10	89	40
		50	82	42	82			71	57	27	7
		9	8	49	62			87		50	56
		38	47	17	89			21		45	42
		76	23	39	10			57		10	43
		6		40
Control	Angle1	Angle2	Angle3	Angle4	Angle5		Blank Slate	Angle1	Angle2	Angle3	Angle4	Angle5	Angle6	Angle7	Angle4
Anaphase	89	89	89	89	89		Anaphase	1	13	5	1	9	18	7
n=38	89	89	89	89	89		n=49	13	11	2	6	3	6	19
	89	89	89	89	89			13	19	3	5	44	21	23
	89	89	89	89	89			14	10	6	3	25	9	4
		89	89	89	89			88	1	1	10	1	5	10
		89	89	89	89			3	17		7	2	1	1
		89	89	89	89			27	1		1		1	1
		89	89	89	89						38		1	1
		89		89

## Sheet: Figure 2b
Control	Time (s)	Width1 (um)	Width2 (um)	Width3 (um)	Width4 (um)	Width5 (um)	Width6 (um)	Width7 (um)	Width8 (um)		Blank Slate	Time (s)	Width1 (um)	Width2 (um)	Width3 (um)	Width4 (um)	Width5 (um)	Width6 (um)	Width7 (um)		ChrKin Only	Time (s)	Width1 (um)	Width2 (um)	Width3 (um)	Width4 (um)	Width5 (um)	Width6 (um)	Width7 (um)		Ndc80 Only	Time (s)	Width1 (um)	Width2 (um)	Width3 (um)	Width4 (um)	Width5 (um)	Width6 (um)	Width7 (um)	Width8 (um)	Width9 (um)		Dynein Only	Time (s)	Width1 (um)	Width2 (um)	Width3 (um)	Width4 (um)	Width5 (um)
n=8	3	8.938	8.284	7.194	8.066	9.592	8.502	7.63	7.194		n=7	3	8.502	7.63	8.502	6.976	8.284	7.848	7.63		n=7	3	6.54	9.156	6.976	8.284	8.284	8.284	8.72		n=9	3	7.848	8.502	7.63	9.156	5.668	8.066	7.848	8.284	9.374		n=7	3	8.07	7.88	8.8	8.8	8.25
	6	8.72	8.066	6.758	7.848	8.502	8.066	7.412	6.758			6	8.502	7.63	8.502	6.976	7.63	7.848	7.63			6	6.54	8.72	6.758	8.72	7.63	8.066	8.284			6	7.63	8.284	7.63	8.938	5.014	8.284	7.63	8.502	9.374			6	7.7	7.88	8.62	8.62	8.07
	9	8.502	8.066	6.976	8.066	8.284	8.066	7.194	6.758			9	8.284	8.066	8.284	6.758	7.63	8.066	7.63			9	6.322	8.284	5.45	8.72	7.63	8.066	7.63			9	7.63	8.284	8.066	8.72	4.578	8.284	7.412	8.066	8.938			9	6.97	7.33	8.25	8.25	8.25
	12	8.502	7.63	7.194	8.066	7.412	7.63	6.976	6.54			12	8.066	7.848	7.63	6.758	7.412	8.066	8.066			12	5.668	8.284	4.578	9.156	7.63	8.066	7.412			12	7.412	8.502	7.63	8.284	4.36	8.066	6.758	7.63	8.72			12	7.52	7.52	8.43	8.43	7.88
	15	8.72	7.848	7.412	8.066	6.322	7.194	6.54	6.54			15	7.848	7.63	7.63	6.758	7.412	8.066	7.848			15	5.45	8.066	5.232	9.156	7.63	7.63	7.194			15	7.63	8.502	7.412	8.284	4.36	7.63	6.758	7.194	8.502			15	7.15	7.7	8.07	8.43	8.25
	18	8.066	7.848	7.194	7.412	6.322	7.412	6.758	5.668			18	8.066	7.63	7.848	7.194	7.63	8.502	7.63			18	4.796	7.412	4.796	8.502	7.412	7.194	6.976			18	7.412	8.284	7.412	8.72	4.796	7.412	6.976	7.194	8.502			18	7.15	7.7	7.7	8.25	8.25
	21	7.194	7.63	6.976	7.412	6.104	8.938	6.976	5.45			21	8.502	7.848	7.412	7.63	7.63	8.284	7.63			21	4.578	7.412	5.45	8.284	6.758	7.412	7.412			21	7.194	8.502	7.412	8.938	4.578	7.194	6.758	6.322	8.284			21	7.33	7.52	7.52	8.07	8.07
	24	6.758	7.412	6.976	7.194	6.104	6.54	6.976	5.45			24	8.502	8.066	7.412	6.976	7.848	8.066	7.848			24	4.796	7.194	5.886	7.63	6.322	7.412	7.412			24	7.194	8.502	7.412	8.284	4.36	7.194	6.322	6.322	7.848			24	7.33	7.15	7.33	7.88	7.88
	27	5.668	7.194	7.194	7.63	6.104	5.886	7.194	4.796			27	8.502	8.502	7.63	6.758	7.412	8.284	8.066			27	4.36	6.976	5.014	7.412	5.668	7.63	7.412			27	6.976	8.284	7.63	8.284	4.36	6.976	5.886	5.886	7.412			27	6.78	6.97	7.52	7.7	7.33
	30	5.45	6.758	6.758	6.976	5.45	5.45	7.194	4.142			30	8.284	8.502	8.066	7.194	7.412	8.502	8.502			30	4.578	6.54	4.36	7.194	5.014	7.412	7.412			30	7.194	8.284	7.848	8.066	4.578	7.63	5.668	5.886	6.976			30	6.42	7.15	7.52	7.52	7.15
	33	5.45	6.322	7.194	5.886	5.45	4.578	6.976	3.706			33	8.066	8.284	8.502	6.976	7.194	8.502	8.502			33	4.578	6.758	4.142	7.194	5.668	6.54	7.412			33	6.976	8.284	8.284	7.848	4.796	7.194	5.668	6.322	6.976			33	6.6	6.97	7.33	7.15	7.15
	36	5.886	5.886	6.758	5.668	6.322	3.924	5.886	3.706			36	8.066	7.848	8.502	6.758	7.848	8.938	8.502			36	4.578	6.54	4.142	7.412	5.232	6.758	6.976			36	6.758	8.284	8.284	8.066	4.796	7.194	5.668	6.54	6.758			36	6.6	7.15	7.33	7.52	7.88
	39	5.014	5.886	6.322	5.45	6.104	3.706	4.796	4.578			39	8.066	6.758	8.284	6.976	7.63	8.72	7.848			39	4.36	6.104	5.014	6.976	4.578	6.758	6.758			39	6.54	8.502	8.284	8.066	4.36	7.194	5.668	6.976	7.194			39	6.6	7.15	7.33	7.52	7.52
	42	4.578	5.232	6.322	5.668	6.54	3.27	5.232	4.578			42	8.284	6.758	8.066	7.412	8.284	8.938	6.758			42	4.36	5.886	5.014	6.322	4.796	6.322	6.758			42	6.976	8.284	8.502	8.066	4.142	7.412	5.45	6.976	7.412			42	7.15	7.33	7.33	7.52	6.97
	45	5.014	5.014	6.104	5.232	6.54	3.27	5.668	4.142			45	8.502	6.758	8.066	7.63	8.066	8.72	6.758			45	4.578	5.886	4.578	5.886	4.796	6.104	6.322			45	6.54	8.066	8.72	7.848	4.142	7.412	5.886	7.194	7.412			45	7.15	7.33	7.52	8.07	6.97
	48	4.796	5.014	6.54	5.668	6.322	3.924	5.886	4.36			48	8.284	6.976	8.938	7.412	8.066	8.284	6.758			48	5.014	6.104	5.014	5.668	5.232	5.886	6.104			48	6.758	7.848	8.502	7.848	3.924	7.194	5.45	6.976	7.63			48	7.33	6.6	7.52	7.52	6.42
	51	3.924	4.578	5.886	5.45	5.886	3.27	5.45	4.578			51	8.066	7.412	8.066	6.758	7.848	8.502	6.976			51	4.796	5.668	5.014	5.668	5.014	5.45	5.886			51	6.54	7.412	8.284	7.412	4.36	6.976	5.668	6.976	7.412			51	6.6	6.6	7.7	7.88	6.05
	54	4.796	3.924	6.54	4.578	4.796	3.488	4.36	4.142			54	8.066	7.194	8.502	6.976	7.63	8.502	7.412			54	5.232	5.232	5.232	5.45	5.014	6.104	5.886			54	6.54	7.194	8.502	7.194	4.142	6.54	5.668	7.412	7.412			54	6.78	7.15	7.7	7.88	6.23
	57	4.578	4.36	6.758	4.578	4.142	4.36	4.36	4.578			57	8.066	7.412	8.502	6.758	7.63	8.284	7.194			57	4.796	5.45	5.45	5.45	4.796	5.45	5.668			57	6.758	6.758	8.502	7.412	4.36	6.322	5.886	7.194	8.066			57	6.42	8.07	7.7	8.25	6.23
	60	4.142	3.706	5.232	4.36	4.36	4.796	4.796	4.36			60	8.284	7.412	7.63	6.322	7.63	8.066	7.412			60	4.796	5.014	5.45	4.796	3.924	5.45	4.796			60	6.758	6.758	8.066	6.976	4.36	6.758	6.104	6.758	8.502			60	6.42	8.43	7.88	8.07	6.6
	63	4.142	4.142	4.578	5.014	4.36	4.142	4.142	3.924			63	8.284	7.412	7.63	6.54	7.63	8.066	7.412			63	5.232	4.578	4.796	4.36	4.578	5.232	4.796			63	6.758	6.976	8.066	7.194	4.578	6.976	5.45	6.322	8.72			63	6.42	7.52	8.25	8.07	6.97
	66	5.014	4.578	4.578	4.36	4.578	4.142	4.142	4.142			66	8.502	7.194	7.63	6.104	8.066	7.63	7.412			66	5.014	5.45	4.36	4.36	3.924	4.36	4.578			66	6.54	6.758	8.502	7.412	4.796	6.758	5.886	7.194	7.848			66	6.6	7.52	8.62	8.07	6.97
	69	4.578	4.578	3.706	3.924	4.578	5.014	3.488	5.232			69	8.502	7.194	7.848	6.54	8.502	8.284	7.194			69	4.142	5.45	5.014	4.36	4.142	4.796	4.142			69	6.54	6.976	8.72	7.412	5.232	6.758	5.668	6.976	7.194			69	6.42	8.8	8.62	8.8	7.88
	72	5.014	4.36	3.924	5.014	4.578	4.578	3.27	5.232			72	8.502	7.194	7.848	6.758	8.284	7.63	7.194			72	3.924	5.45	5.014	4.796	4.578	3.488	3.706			72	6.976	6.976	8.502	6.54	5.014	6.758	5.886	6.758	7.194			72	6.23	7.88	8.8	8.07	8.07
	75	5.232	4.36	4.578	5.45	3.706	3.706	3.706	5.014			75	8.284	7.194	7.848	6.322	8.066	7.848	7.194			75	3.924	5.45	4.796	5.014	4.578	3.924	3.706			75	7.194	6.976	8.502	6.758	4.36	6.54	5.668	6.758	8.066			75	6.42	8.8	8.62	8.25	8.25
	78	5.668	4.36	4.36	5.45	3.706	3.924	3.488	4.578			78	8.066	7.412	7.63	6.104	8.066	7.848	7.194			78	3.488	5.232	4.578	4.142	4.36	4.142	3.27			78	7.194	6.976	8.72	6.976	4.578	6.54	5.668	6.976	7.63			78	6.23	9.53	8.25	8.62	8.25
	81	6.104	5.232	4.142	4.36	3.924	3.488	3.052	3.924			81	7.848	7.194	6.758	6.758	8.284	8.066	7.412			81	4.36	5.014	4.796	3.706	4.578	4.36	3.706			81	7.848	7.194	8.502	6.758	3.488	6.54	5.668	6.976	7.63			81	7.52	9.72	8.62	8.98	8.43
	84	4.578	4.796	3.27	3.924	4.142	3.052	3.488	4.142			84	8.066	6.758	6.976	6.54	8.284	7.848	7.194			84	3.924	5.014	4.578	3.052	3.706	4.142	3.924			84	7.412	6.976	8.502	6.54	3.924	6.322	5.45	6.758	7.63			84	7.15	9.9	8.43	9.17	8.43
	87	3.924	5.014	3.052	3.27	3.924	2.616	3.488	3.924			87	8.284	7.194	7.194	6.758	8.066	7.848	6.758			87	3.488	5.45	5.014	3.052	3.924	4.36	3.924			87	7.63	6.758	8.066	6.54	4.796	6.104	5.232	6.322	7.63			87	7.33	9.72	8.43	8.98	9.17
	90	3.488	4.578	2.834	3.27	4.36	2.834	3.488	4.142			90	8.72	6.976	6.758	6.322	7.848	7.412	6.976			90	3.488	5.232	5.45	2.834	3.706	4.578	3.924			90	7.848	7.412	7.848	5.668	5.232	6.54	5.232	5.668	7.63			90	7.33	9.72	8.62	9.35	9.72
	93	5.232	3.706	3.706	3.052	3.488	3.706	3.27	4.142			93	8.72	6.54	6.54	6.104	7.848	7.412	6.976			93	3.706	5.232	5.014	3.052	3.27	4.36	4.142			93	8.066	7.194	8.502	5.668	5.014	7.194	5.45	5.668	7.848			93	7.52	10.27	8.8	8.8	10.45
	96	3.706	3.706	4.796	2.616	3.27	3.27	3.27	4.142			96	9.156	6.54	6.322	6.322	7.63	7.412	6.54			96	3.052	5.014	5.45	3.27	3.488	3.706	3.488			96	7.63	7.194	9.156	5.668	4.36	6.758	5.45	5.232	7.63			96	8.25	10.08	8.8	8.98	10.45
	99	3.488	3.924	4.578	2.616	3.488	3.052	3.488	3.924			99	9.592	6.54	6.54	6.322	7.63	7.412	6.54			99	3.488	3.924	5.014	2.834	3.488	3.27	3.706			99	7.63	7.848	9.374	5.886	4.796	6.322	5.232	5.45	7.63			99	8.62	9.9	8.98	8.98	10.63
	102	3.052	3.488	3.924	2.834	3.488	4.142	3.488	3.27			102	9.374	6.758	6.54	6.322	8.502	7.412	6.54			102	3.27	4.142	4.796	4.142	3.706	3.488	4.578			102	7.848	8.066	9.156	5.668	4.796	6.104	5.45	5.232	7.412			102	8.98	9.9	9.53	8.98	10.63
	105	2.616	3.706	3.924	2.18	3.488	3.27	3.27	3.052			105	9.156	6.758	6.322	6.104	8.502	7.412	6.758			105	3.488	4.142	5.232	4.36	3.27	3.488	4.36			105	7.848	8.284	8.72	5.886	5.014	6.104	5.45	5.232	7.63			105	9.17	8.62	9.72	9.35	11.18
	108	2.616	3.488	3.488	2.616	3.27	3.052	3.706	2.834			108	9.156	6.976	6.104	5.886	8.066	7.412	6.758			108	3.488	4.796	4.36	4.36	3.488	3.924	4.578			108	7.848	8.284	8.938	6.104	5.014	6.54	5.232	5.014	7.63			108	9.9	8.43	9.53	9.53	11
	111	2.616	3.488	3.27	2.398	3.27	3.052	3.27	3.052			111	8.72	6.976	6.322	5.886	8.284	7.412	6.976			111	3.27	4.142	4.142	4.36	3.27	3.924	4.578			111	8.066	8.72	9.374	6.104	4.796	6.54	5.232	5.45	7.848			111	9.72	9.9	8.98	10.27	11.18
	114	3.052	3.924	3.488	2.398	3.052	3.052	2.616	3.052			114	8.938	6.976	6.322	5.886	8.284	7.412	6.976			114	3.27	4.142	4.142	4.142	3.488	3.488	5.014			114	7.63	8.72	8.938	6.322	4.796	6.54	5.45	5.668	7.412			114	9.9	9.53	9.35	10.27	11.37
	117	3.052	3.706	4.142	2.18	2.616	3.27	2.834	2.834			117	8.72	6.976	6.322	5.668	8.284	7.63	6.976			117	3.924	4.578	4.796	4.36	3.488	3.488	5.45			117	7.63	8.284	8.72	5.886	5.014	6.976	5.45	5.886	7.194			117	10.08	10.08	9.9	10.63	11.18
	120	4.796	3.706	3.27	2.616	2.398	3.488	2.616	3.052			120	8.72	6.976	6.104	5.886	8.284	7.63	6.976			120	3.488	4.36	4.578	4.796	3.488	3.27	5.45			120	7.194	8.066	8.72	5.668	5.014	6.976	5.232	6.104	6.54			120	8.62	9.72	9.9	10.63	10.63
	123	3.27	2.834	3.27	2.398	2.398	2.834	2.616	2.616			123	8.938	6.976	6.322	5.886	7.63	7.412	6.976			123	3.924	5.014	4.36	4.796	3.488	3.27	4.36			123	7.194	7.848	8.284	5.886	5.014	7.412	5.014	6.104	6.322			123	7.7	9.35	10.08	10.82	11
	126	2.834	2.834	3.052	2.398	2.398	2.834	2.616	2.834			126	8.938	6.758	6.322	5.886	7.63	7.63	6.976			126	3.27	4.796	4.142	4.578	3.488	3.488	5.232			126	7.412	7.63	8.502	5.886	5.014	7.412	4.578	6.104	6.54			126	8.07	9.35	10.27	11.18	11.92
	129	2.834	2.616	2.834	2.398	2.616	3.488	2.398	2.834			129	8.502	6.976	6.322	5.668	7.848	7.848	6.758			129	2.834	4.578	3.924	4.142	3.488	3.052	5.668			129	7.194	8.284	8.066	6.104	4.796	7.63	4.796	5.668	6.54			129	7.33	10.08	11	11.37	11.92
	132	2.616	3.052	2.398	2.18	2.398	3.27	2.616	3.052			132	8.502	7.194	6.322	5.45	7.848	8.284	6.976			132	3.27	3.924	3.706	3.924	3.706	3.488	5.232			132	7.412	8.284	7.194	5.886	5.232	8.066	4.796	6.104	6.104			132	8.8	9.9	11.37	12.1	11.73
	135	3.052	2.616	2.834	2.616	2.398	2.834	2.398	3.27			135	8.502	7.412	6.104	5.45	7.63	8.066	7.194			135	3.488	3.706	4.36	4.142	3.488	3.052	5.886			135	7.63	8.066	6.322	6.322	5.232	8.284	5.232	6.104	6.104			135	8.62	10.45	12.1	12.28	12.28
	138	3.488	2.616	2.616	2.834	1.962	2.834	2.398	3.27			138	8.72	7.412	7.194	5.45	7.848	8.066	7.412			138	2.834	3.488	4.578	4.578	3.27	3.052	5.45			138	7.63	7.63	5.886	6.104	4.796	8.066	4.796	6.322	6.54			138	8.25	10.27	12.47	12.47	11.92
	141	2.834	2.398	2.834	3.052	1.744	2.834	2.398	3.488			141	8.938	7.412	7.848	5.886	8.066	8.284	7.412			141	2.616	4.142	4.796	4.36	3.488	3.27	5.014			141	7.848	7.194	5.886	5.886	4.578	7.848	4.36	6.54	6.54			141	8.98	10.08	12.28	12.28	11
	144	3.488	2.398	2.616	2.834	1.744	2.616	2.398	3.488			144	8.938	7.194	7.412	5.886	8.284	8.502	7.412			144	2.616	3.924	5.014	4.142	3.488	3.706	4.36			144	7.63	6.758	5.668	5.886	4.142	8.066	3.706	6.758	6.758			144	9.17	9.9	12.47	11.73	11.55
	147	2.834	2.398	2.834	2.834	1.962	2.616	2.398	3.052			147	8.938	7.412	7.412	6.104	8.284	8.284	7.194			147	2.834	3.706	5.668	4.796	3.052	3.27	3.924			147	7.63	7.412	5.45	6.104	3.924	8.284	3.924	6.54	6.54			147	9.53	9.9	12.65	12.1	11.73
	150	2.616	2.398	2.834	2.398	1.962	2.18	2.616	3.052			150	8.72	7.412	7.412	6.104	8.284	8.284	7.412			150	2.616	3.488	5.232	4.796	3.488	3.488	4.36			150	7.63	7.63	5.232	6.322	3.706	8.938	4.142	6.54	6.54			150	9.35	10.08	12.83	12.28	11
	153	2.616	2.398	2.616	2.616	1.962	2.398	2.398	3.052			153	8.72	7.63	7.194	6.322	8.066	8.284	7.412			153	2.18	2.834	5.45	4.578	3.924	3.924	4.142			153	7.63	8.066	5.232	6.322	4.142	9.156	4.142	6.54	6.322			153	9.17	9.9	12.83	11.37	10.27
	156	2.834	2.18	2.398	2.18	1.962	2.398	2.616	2.834			156	8.72	7.848	7.412	6.322	8.066	8.284	7.63			156	1.962	3.488	5.232	4.578	4.578	4.36	3.706			156	7.848	7.848	5.014	5.886	4.142	8.72	4.578	6.758	5.886			156	8.8	9.35	13.02	11.55	10.63
	159	3.052	2.398	2.18	2.18	1.962	2.18	2.616	2.616			159	8.502	7.848	7.412	6.322	8.502	8.284	7.848			159	2.18	2.834	5.45	4.142	4.36	4.142	3.706			159	7.63	7.63	5.232	6.104	4.36	8.284	4.578	6.54	6.104			159	9.53	10.08	13.57	11.92	10.63
	162	2.834	2.18	2.18	2.18	1.962	2.398	2.398	2.616			162	8.502	7.848	7.194	6.322	8.502	8.066	7.848			162	2.616	3.052	5.668	3.706	4.36	4.142	3.488			162	8.066	7.63	5.232	5.886	4.36	8.284	4.796	6.758	5.886			162	9.9	9.72	13.93	12.47	9.72
	165	3.488	2.18	2.18	1.962	2.18	2.398	2.18	2.616			165	8.502	7.63	7.63	6.322	8.72	8.284	7.848			165	3.052	3.27	5.45	3.488	4.796	3.706	3.488			165	8.066	7.63	5.232	5.886	4.578	8.066	5.014	6.54	5.232			165	10.45	9.53	13.75	13.57	9.72
	168	2.834	2.398	1.962	1.962	1.962	2.18	2.18	2.616			168	8.502	7.848	7.412	6.322	8.72	8.502	7.63			168	3.27	3.706	5.232	3.706	4.578	5.014	3.924			168	7.848	7.63	5.014	5.668	4.578	8.066	5.45	6.322	5.668			168	10.63	9.35	12.83	12.83	9.35
	171	2.834	2.18	1.744	2.18	1.962	1.962	2.398	2.398			171	8.72	8.066	7.848	6.104	8.938	8.502	7.848			171	3.27	3.488	5.014	3.488	4.142	3.488	3.488			171	7.848	7.63	4.796	5.45	4.578	8.284	6.104	6.104	5.886			171	10.82	9.35	13.02	13.2	10.08
	174	2.616	1.962	1.962	2.18	1.962	2.18	2.398	2.18			174	8.502	7.848	7.848	6.322	9.156	8.284	8.066			174	2.834	3.488	5.014	3.706	3.924	3.706	3.052			174	7.848	7.848	4.796	5.45	4.36	7.848	5.886	6.104	5.886			174	10.82	9.17	12.83	13.02	9.72
	177	2.616	2.18	1.962	1.962	1.744	2.398	2.18	2.398			177	9.156	7.63	7.848	6.54	9.374	8.066	7.848			177	2.616	3.488	5.45	4.142	4.142	3.488	3.052			177	7.63	7.63	4.578	5.45	4.578	8.502	6.54	6.104	5.886			177	10.63	9.35	13.02	12.65	9.53
	180	2.398	2.18	1.962	1.962	1.962	2.398	1.962	2.398			180	8.938	7.63	8.284	6.976	9.156	8.066	7.63			180	2.834	3.488	5.45	4.36	3.706	4.142	2.616			180	7.412	7.412	4.796	5.45	4.578	8.284	6.54	5.886	6.104			180	10.63	9.53	13.2	12.1	9.72
	183	2.616	2.18	1.962	1.962	1.744	1.744	1.962	2.18			183	8.72	7.63	8.502	6.976	9.374	7.848	7.63			183	3.052	3.052	5.232	4.578	4.142	4.36	2.616			183	7.412	7.194	5.014	5.668	4.142	8.066	5.668	5.886	5.668			183	10.82	9.35	13.02	11.73	9.53
	186	2.616	2.18	2.18	1.962	1.962	1.962	1.962	1.962			186	8.72	7.63	8.502	6.758	9.374	8.066	7.63			186	2.834	3.052	4.142	4.142	4.142	4.36	2.834			186	7.194	7.194	5.014	5.668	4.142	7.63	5.668	5.45	5.45			186	10.63	9.35	13.2	11.92	9.9
	189	2.398	2.398	2.18	1.962	1.744	1.744	2.18	2.398			189	8.72	7.848	8.284	7.194	9.592	8.066	7.63			189	3.27	3.052	4.796	4.142	4.142	4.142	2.834			189	7.412	7.412	5.014	5.668	4.142	8.72	6.104	5.45	5.232			189	10.63	9.17	13.02	11.92	9.17
	192	2.18	1.962	2.18	1.962	1.962	1.962	2.18	2.398			192	8.502	8.284	8.284	6.976	9.374	8.066	7.848			192	3.924	3.052	5.232	3.924	4.142	3.706	2.616			192	7.194	7.412	5.014	5.886	4.36	8.72	6.322	5.232	5.45			192	11	9.35	12.83	12.28	9.35
	195	2.398	2.18	1.962	1.962	2.18	1.744	2.18	2.18			195	8.502	8.502	8.502	6.758	9.592	7.848	8.284			195	4.142	3.488	5.45	3.924	3.924	3.706	2.616			195	6.976	7.63	5.014	5.886	3.706	8.502	5.886	5.232	5.232			195	11.37	9.35	12.65	12.47	9.72
	198	2.18	1.962	2.18	1.962	2.18	1.744	2.18	2.398			198	8.502	8.284	8.72	6.976	9.374	8.066	8.502			198	4.142	3.488	5.232	4.142	3.27	3.706	2.834			198	6.976	7.194	5.232	5.668	3.488	8.938	6.104	5.014	5.668			198	11.55	9.17	13.2	12.28	9.53
	201	2.398	2.398	2.18	1.962	2.18	2.18	2.616	2.18			201	8.502	8.502	8.72	7.194	9.374	7.848	8.284			201	3.924	3.27	4.796	4.142	3.488	3.488	2.834			201	6.976	7.194	5.45	5.45	3.924	8.938	5.886	5.014	5.45			201	11.73	9.35	13.57	12.83	9.35
	204	2.616	2.398	2.398	2.616	2.616	2.398	3.052	2.398			204	8.502	8.284	8.938	7.194	9.81	8.066	8.502			204	3.27	3.27	5.232	4.142	3.706	3.488	2.834			204	7.194	7.412	5.668	5.45	3.706	8.72	6.104	5.45	5.668			204	12.1	9.53	13.57	12.83	9.35
	207	2.834	2.398	2.834	3.052	3.488	2.616	3.052	2.616			207	8.938	8.502	9.374	7.412	9.81	7.848	8.284			207	3.488	3.488	5.232	4.142	3.706	3.488	2.834			207	6.758	7.412	5.886	6.104	3.706	8.72	6.104	5.668	5.668			207	12.1	9.53	13.38	12.83	8.98
	210	3.27	2.616	3.488	3.488	3.924	2.834	3.706	3.27			210	8.938	8.066	8.284	7.412	9.81	7.848	8.502			210	3.27	3.488	5.45	3.924	3.488	4.36	2.616			210	6.976	7.412	5.886	5.668	3.924	8.066	6.758	5.886	6.104			210	11.92	9.9	13.57	12.47	9.35
	213	4.142	3.488	4.142	4.142	4.36	2.616	3.924	3.706			213	8.938	8.066	8.284	7.63	9.81	7.848	8.066			213	3.27	3.488	5.014	4.142	3.488	4.142	2.398			213	6.54	7.194	5.886	6.322	3.706	7.848	6.758	6.104	6.322			213	12.1	10.08	13.57	12.28	8.98
	216	6.758	3.488	4.36	4.36	5.014	2.18	4.796	4.142			216	8.502	8.284	8.502	7.412	9.592	8.066	8.066			216	3.488	3.488	5.232	4.142	3.27	3.706	3.052			216	6.54	7.412	6.104	6.104	3.488	7.63	6.54	5.886	6.104			216	12.1	10.08	13.2	12.28	9.17
	219	8.502	3.924	4.578	4.796	5.668	2.834	4.796	4.36			219	8.502	8.284	8.938	7.412	9.156	8.284	8.284			219	3.706	3.052	5.232	4.36	3.27	3.706	3.052			219	6.322	7.412	6.322	6.322	3.924	7.412	6.322	5.886	6.322			219	12.1	10.08	12.83	12.47	9.9
	222	9.374	4.796	5.014	5.45	6.104	3.27	5.232	4.578			222	8.284	8.284	8.938	7.194	8.938	8.502	8.284			222	3.27	3.27	5.232	4.578	3.052	3.706	2.834			222	6.758	7.63	6.54	6.54	3.924	7.412	6.54	6.104	6.322			222	12.1	10.08	13.02	12.28	9.9
	225	6.104	5.45	5.45	5.668	6.104	4.142	5.668	5.014			225	8.284	8.066	8.938	7.412	8.72	8.284	8.284			225	3.27	3.706	5.014	4.796	3.706	3.488	2.616			225	6.54	7.848	6.758	6.758	4.36	7.194	6.758	6.322	6.54			225	12.1	10.45	13.38	12.47	10.27
	228	9.81	6.322	6.104	5.886	6.322	4.796	5.886	5.232			228	8.502	8.284	9.156	7.63	8.72	8.066	8.066			228	3.052	3.706	4.796	4.796	3.924	3.488	2.616			228	6.54	8.066	7.194	6.758	4.36	6.976	6.54	6.758	6.758			228	12.28	10.45	13.93	12.47	10.27
	231	6.976	6.322	6.104	6.976	6.54	5.45	6.104	5.668			231	8.502	8.066	9.156	7.848	8.72	8.284	8.284			231	3.488	3.706	4.142	5.014	4.36	3.488	3.052			231	6.54	8.284	7.194	6.758	4.578	7.194	6.54	6.54	6.976			231	12.28	10.63	13.57	11.73	9.9
[truncated: 2 more columns]

## Sheet: Figure 2c
Control	Angle1	Angle2	Angle3	Angle4	Angle5		Blank Slate	Angle1	Angle2	Angle3	Angle4					Ndc80 Only	Angle1	Angle2	Angle3	Angle4	Angle5	Angle6			Dynein Only	Angle1	Angle2	Angle3	Angle4	Angle5
NEBD	41	56	28	52	58		NEBD	7	21	52	21					NEBD	48	78	5	79	27	83			NEBD	38	63	53	65	14
n=38	82	25	81	26	61		n=29	45	46	54	67					n=56	61	83	44	14	29	46			n=40	9	76	35	25	43
	72	58	78	24	33			37	40	81	68						47	83	35	69	8	42				8	53	54	76	14
	10	89	71	76	12			42	10	89	40						62	28	53	67	84	60				51	51	24	50	45
		50	82	42	82			71	57	27	7						42	27	66	28	12	22				57	33	35	24	60
		9	8	49	62			87		50	56						61	4	31	6	1	79				46	89	71	38	45
		38	47	17	89			21		45	42						25	88	1	8	61	44				37	22	50	58	37
		76	23	39	10			57		10	43						10	46	76	31		44					5		18
		6		40													52	51	9			16					37		51
																	43	6	1			88					61
																		20
Control	Angle1	Angle2	Angle3	Angle4	Angle5		Blank Slate	Angle1	Angle2	Angle3	Angle4	Angle5	Angle6	Angle7		Ndc80 Only	Angle1	Angle2	Angle3	Angle4	Angle5	Angle6	Angle7		Dynein Only	Angle1	Angle2	Angle3	Angle4	Angle5	Angle6
Anaphase	89	89	89	89	89		Anaphase	1	13	5	1	9	18	7		Anaphase	1	52	1	75	27	1	1		Anaphase	60	89	61	86	89	89
n=38	89	89	89	89	89		n=49	13	11	2	6	3	6	19		n=61	59	4	39	6	49	71	20		n=52	80	88	60	89	82	63
	89	89	89	89	89			13	19	3	5	44	21	23			17	35	41	44	47	89	1			89	89	89	89	89	82
	89	89	89	89	89			14	10	6	3	25	9	4			65	26	1	21	6	21	28			89	89	89	40	64	86
		89	89	89	89			88	1	1	10	1	5	10			65	21	45	13	89	1	34			58	82	89	89	89	84
		89	89	89	89			3	17		7	2	1	1			26	61	7	10	86	89	34			89	89	89	65	87	89
		89	89	89	89			27	1		1		1	1			80	20	87	74	29	36	89			89	43	72	89	71	49
		89	89	89	89						38		1	1			67	3	84	61	74	8				89	25	40	58	63	89
		89		89														3	86	84						57	89		79	89
																		76	16
																		74

## Sheet: Figure 2d
Angle:	0-30 (n=42)	30-60 (n=8)	60-90 (n=2)		Angle:	0-30 (n=10)	30-60 (n=9)	60-90 (n=101)
Blank Slate	Position (um)	Position (um)	Position (um)		Dynein Only	Position (um)	Position (um)	Position (um)
	-2.943	0.654	0.763			-6.59483	6.2069	-5.0431
	-0.327	2.18	0.872			7.24138	-5.88235	-1.81034
	0.545	0.654				4.86111	0.58824	-0.51724
	0.981	-2.943				4.94681	-1.75532	0.77586
	0.327	0.763				5.42553	-4.97525	2.06897
	1.417	2.507				5.90426	1.58654	4.91379
	2.943	2.943				-6.20192	3.9	-3.88889
	-1.744	3.597				-6.15	4.09091	-3.33333
	-1.744					3.57955	2.85	-1.94444
	1.308					-5.7		0.69444
	-0.436							1.11111
	-1.09							1.80556
	3.052							3.38235
	-5.123							-3.67647
	-0.981							-2.79412
	0.981							-1.91176
	-1.199							-1.02941
	-0.763							0.14706
	-0.545							1.61765
	-1.417							2.64706
	-1.199							3.82353
	-0.109							-3.98936
	0.109							-0.6383
	1.417							0.47872
	-1.199							2.71277
	-0.654							3.51064
	3.488							-2.44737
	-2.18							-1.97368
	-1.09							-1.18421
	-1.635							-0.86842
	0.981							0.86842
	0.981							1.65789
	-2.071							3.67021
	-0.109							-6.2234
	1.635							-4.14894
	-3.706							-3.35106
	2.834							2.07447
	-0.436							-3.35106
	0.218							-2.55319
	0.872							-2.23404
	2.834							-1.2766
	-1.09							-1.2766
								-0.31915
								0.15957
								1.43617
								2.23404
								3.35106
								-4.08416
								-2.74752
								-1.70792
								-0.07426
								1.11386
								-3.58696
								-2.93478
								-1.95652
								-0.97826
								1.30435
								1.30435
								3.09783
								3.09783
								4.23913
								-4.18269
								-3.75
								-3.17308
								-2.30769
								-1.58654
								-0.72115
								1.58654
								3.46154
								-6.15
								-5.1
								-3.9
								-3.45
								-0.6
								-0.6
								-0.3
								0.75
								2.85
								-4.26136
								-3.40909
								-2.89773
								-0.85227
								-0.85227
								0.68182
								1.36364
								2.38636
								-3
								-2.7
								-0.9
								0.9
								2.7
								4.05
								-3.6
								-2.55
								-2.55
								-1.35
								0.3
								0.3
								1.5
								2.1
								3.15

## Sheet: Figure 3a
Dynein Only	Angle1	Angle2	Angle3	Angle4	Angle5			Dynein Only	Angle1	Angle2	Angle3	Angle4
NEBD	38	63	53	65	14			+rod-1 (RNAi)	83	1	10	46
n=40	9	76	35	25	43			NEBD	89	32	9	20
	8	53	54	76	14			n=34	51	89	79	19
	51	51	24	50	45				50	89	53	52
	57	33	35	24	60				46	1	65	43
	46	89	71	38	45				72	34	60	69
	37	22	50	58	37				83	57	60	63
		5		18					46	44	43	89
		37		51					76
		61							54
Dynein Only	Angle1	Angle2	Angle3	Angle4	Angle5	Angle6		Dynein Only	Angle1	Angle2	Angle3	Angle4	Angle5	Angle6	Angle7	Angle8
Anaphase	60	89	61	86	89	89		+rod-1 (RNAi)	20	46	52	6	1	6	1	1
n=52	80	88	60	89	82	63		Anaphase	1	32	1	6	1	6	1	1
	89	89	89	89	89	82		n=59	51	1	7	8	1	15	1	1
	89	89	89	40	64	86			23	25	18	8	1	1	1	10
	58	82	89	89	89	84			79		25	2	1	26	1	7
	89	89	89	65	87	89			86		1	2	1	26	1	17
	89	43	72	89	71	49			1		28			1		6
	89	25	40	58	63	89			35		1			45		39
	57	89		79	89				1		1			40
											1
											14

## Sheet: Figure 3b
Dynein Only	Angle1	Angle2	Angle3	Angle4	Angle5	Angle6	Angle7	Angle8	Angle9	Angle10		Dynein Only	Angle1	Angle2	Angle3	Angle4	Angle5	Angle6	Angle7	Angle8	Angle9	Angle10
SPDL-1WT	76	76	80	57	23	18	67	5	13	24		SPDL-1Mut	57	54	55	17	31	52	44	89	50	29
NEBD	74	74	30	26	72	36	19	80	60	12		NEBD	44	72	55	36	17	38	59	55	34	21
n=106	89	89	36	41	9	68	68	89	1	89		n=115	9	12	37	76	9	85	36	40	3	54
	2	2	38	84	42	68	46	54	43	2			11	89	30	4	4	33	14	61	40	89
	50	50	49	74	24	39	9	9	25	13			46	22	37	12	4	89	12	26	7	89
	42	42	35	11	89	39	41	34	46	76			89	78	17	43	31	80	22	89	81	89
	80	80	39	60	26	9	80	89	37	41			50	89	47	20	26	53	41	40	1	67
	19	19	39	21	14	59	34	36	69	31			9	28	40	76	3	33	39	44	1	67
	40	40	89	66	8	35	23	56	1	1			75	7	89	72	26	39	61	89	89	44
	77	77	89	69	89	40	21	46	89	89			46	38	47	59	80	89	1	89	31	1
		89		1	89		52	56					43	42	40	74	73	44			53	30
								47					23	89	89	16	72				75	22
Dynein Only	Angle1	Angle2	Angle3	Angle4	Angle5	Angle6	Angle7	Angle8	Angle9	Angle10		Dynein Only	Angle1	Angle2	Angle3	Angle4	Angle5	Angle6	Angle7	Angle8	Angle9	Angle10
SPDL-1WT	40	89	53	45	51	26	37	20	49	19		SPDL-1Mut	73	24	32	63	14	83	33	50	30	1
Anaphase	60	89	55	68	27	40	89	76	63	12		Anaphase	53	53	1	1	89	89	51	1	30	1
n=101	40	89	89	53	89	40	89	76	89	34		n=107	53	1	1	1	68	89	73	1	89	1
	20	89	89	12	89	89	89	56	89	56			42	1	1	1	33	52	89	1	1	1
	89	89	89	89	89	89	89	89	89	89			89	1	1	1	1	1	89	1	1	1
	89	89	89	89	89	89	55	89	89	89			89	1	89	1	1	1	1	1	1	1
	89	89	89	89	89	89	60	89	89	89			31	1	16	1	1	1	1	1	1	1
	89	25	89	89	89	89	89	89	89	89			1	1	30	1	1	1	1	1	1	89
	89	2	89	89	89	89		89	89	89			1	1	60	1	1	1	1	49	1	20
	89	70		89	89			89		89			1		17	1	1	1	1	49	1
	89	70		89	89					89			1		1			1	1		1
										89					1			1	1		1

## Sheet: Figure 4b
	Chromosome	Left Kinetochore	Right Kinetochore
Time (s)	Angle	Int. (a.u.)	Int. (a.u.)
-120	41	6.4	11.8
-117	33	3.571	14.5
-114	51	15.75	15.25
-111	50	10	8.857
-108	45	9.714	3.143
-105	40	2.571	9.714
-102	41	14.769	16.286
-99	35	4.722	17.778
-96	38	2.941	16.75
-93	38	24.111	22.444
-90	38	22.857	27.375
-87	32	33.429	45.429
-84	11	42.167	58
-81	12	50.917	59.833
-78	12	53.75	74.667
-75	16	81	98.75
-72	16	78.6	101
-69	23	82.286	127.429
-66	19	99.333	123.556
-63	16	124.556	136
-60	7	130	115.778
-57	25	122.636	137
-54	27	141.4	167.7
-51	37	172.667	155.125
-48	50	167.286	149.5
-45	90	155.9	123
-42	87	183.5	37.545
-39	77	195.8	31.364
-36	84	177.125	35.538
-33	87	177.25	25.692
-30	77	184.833	29.5
-27	59	206.6	36.2
-24	66	212.429	25.857
-21	79	202.556	32.429
-18	88	169.1	36.875
-15	76	138.625	48.4
-12	57	90	25.071
-9	57	88.571	24.929
-6	72	77	38.556
-3	65	69.556	34.222
0	90	53	49
3	88	56.429	40
6	83	39.375	33.875
9	77	34	44.125
12	74	35.5	44.5
15	80	38.25	47.625
18	77	40.25	41.625
21	80	45.25	47.25
24	84	21.5	26.75
27	79	38.167	31.333
30	85	22.5	24.167

## Sheet: Figure 4c
	Time (s)	Angle	Int. (a.u.)			Time (s)	Angle	Int. (a.u.)
Chr1	0	42	91.358		Chr6	0	7	100
	3	68	100			3	16	93.4066
	6	68	91.358			6	35	71.4286
	9	86	83.9506			9	40	82.4176
	12	79	6.17284			12	73	45.0549
	15	78	3.7037			15	85	18.6813
Chr2	0	42	100		Chr7	0	44	94.2708
	3	47	69.4915			3	46	100
	6	51	49.1525			6	62	88.0208
	9	55	19.4915			9	85	75
	12	60	18.6441			12	74	64.0625
	15	63	8.47458			15	85	25
Chr3	0	42	88.0597		Chr8	0	46	95.339
	3	51	100			3	36	100
	6	78	32.8358			6	33	85.5932
	9	86	14.9254			9	70	67.7966
	12	84	11.9403			12	70	50
						15	90	32.6271
Chr4	0	30	100
	3	41	65.3846		Chr9	0	25	86.2069
	6	62	63.4615			3	39	100
	9	55	25			6	67	98.8506
	12	87	21.1538			9	72	76.4368
						12	84	40.8046
Chr5	0	18	100
	3	24	95.7576
	6	31	92.1212
	9	55	75.1515
	12	65	65.4545
	15	84	27.8788
	18	86	10.9091

## Sheet: Figure 5a
ROD-1::mScarlet			GFP::SPDL-1			ROD-1::mScarlet			GFP::SPDL-1
Norm. Intensity (a.u.)			Norm. Intensity (a.u.)			Norm. Intensity (a.u.)			Norm. Intensity (a.u.)
Lateral	185.772		Lateral	64.1624		Oriented	105.442		Oriented	5.83294
n=23	123.729		n=25	81.6612		n=28	275.799		n=29	11.6659
	99.3415			87.4942			229.175			8.16612
	95.3966			67.6622			221.644			13.9991
	86.0721			80.4946			333.183			19.832
	70.6509			197.154			86.4338			39.664
	84.9962			74.6617			83.5647			27.9981
	152.061			83.9944			152.783			39.664
	163.178			92.1605			115.484			8.16612
	119.425			55.9963			66.7083			18.6654
	119.425			65.329			138.079			11.6659
	87.5066			180.821			107.235			3.49977
	50.5674			94.4937			171.074			20.9986
	58.0987			88.6608			98.6278			5.83294
	79.6167			67.6622			152.425			10.4993
	110.101			59.496			102.573			3.49977
	86.7894			81.6612			83.5647			12.8325
	49.1328			89.8273			121.581			15.1657
	67.0645			109.659			100.78			20.9986
	84.2789			136.491			93.6068			30.3313
	90.0171			186.654			60.9699			61.8292
	134.129			202.986			134.492			22.1652
	102.569			89.8273			200.125			19.832
				83.9944			100.062			3.49977
				76.9949			149.197			37.3308
							112.256			9.33271
							145.611			25.665
							182.192			2.33318
										5.83294

[truncated: 10 more sheets: Figure 5b, Figure S2a, Figure S2c, Figure S3d, Figure S3h, Figure S3i, Figure S3g, Figure S5a, Figure S5b, Figure S5e]
